# Supplementary material for: Genome-Wide Analysis of Abnormal H3K9 Acetylation in Cloned Mice
Source: PLoS One. 2008 Apr 9;3(4):e1905. doi: 10.1371/journal.pone.0001905 (PMC2276245; doi:10.1371/journal.pone.0001905)
Supplement: Table S1 — ChIP-qPCR Primers used for validation of the tiling array data. (0.02 MB XLS) [file pone.0001905.s001.xls]

## Sheet: Sup.Table1
Supplimentary Table 1
		Region of amplicon
ID		Chr.	Start	End		Size		Forward primer	Reverse primer
Valid_1		chr1	31570652	31570762		110		CTTGTGCGTGCAATGGTTC	GGCATTTTCCCTGTTCTGTCTT
Valid_2		chr1	61234131	61234279		148		AGGTAGGTGAGATGGAGTTGTTGAG	AGGTAGGTGAGATGGAGTTGTTGAG
Valid_3		chr1	72730196	72730293		97		GAGATCAACATCTTCGAAGGCAAT	ATGAGGTTTCCCGGAGGTG
Valid_4		chr1	164835953	164836100		147		AGTGCTCAATTCCGTTTCCTC	TCAAAAGGAGACTTGGTACTAGCTG
Valid_5		chr2	45911787	45911899		112		ATTCTGGGAGACCCTTCAACC	TTTTCCTCTGGCATTCCTCAC
Valid_6		chr2	72680838	72680939		101		CCAGCGATTTCACAATAAGCA	ACTCACTTTAACAACCATCCGAAC
Valid_7		chr2	153574417	153574521		104		TTTGCGGCTGGGAAGTATG	CCGGTCTCTTCAGGGGAAA
Valid_8		chr2	181394464	181394553		89		TGGACTGGACAAGAATGCAAC	AGATGAGGATCTGTGTTCTTACAGG
Valid_9		chr3	24886715	24886797		82		TGGAGATTCAAGAGACAGAAGGTG	TTTAGATGGCAACAGGAGAACAAG
Valid_10		chr3	158788087	158788214		127		GCTTCAATGGGTCCTCTCCA	CTGTCGTTTCCCTAGTGGTGTTC
Valid_11		chr4	39679620	39679746		126		GGTTATATGCACAAACACCCACCT	CACAATATGAAGCAAACTGCCCTTA
Valid_12		chr4	138840985	138841081		96		CCCTGTCATGTGGGTGAAGA	AGGATCTGGGGACCTGGAA
Valid_13		chr4	148516002	148516136		134		AGCCTTTGGAAGAGTCTGATGG	ACAGGAACCCGGAGAGGAA
Valid_14		chr5	123584915	123584984		69		ACAGTTAGCCAAAGGGAAAACA	GCTTTTCAGATGCTAGAGTTCCAAG
Valid_15		chr6	23019724	23019825		101		TTTTGAGCTGAGGTATGAGAAGAGG	GGAACAGGAACACAAACAAAGGA
Valid_16		chr6	37687331	37687434		103		GCAGCGACAGTTGGTTATTTCTC	TCTTCTTTCCTTTGCTTCCTTCC
Valid_17		chr6	55279471	55279577		106		ACTGCTTAGTTTGAAGCGGATTGT	CCTTGCCCAATTACTGCCTCT
Valid_18		chr6	124475357	124475430		73		ACATTTATTGCCAGTGTGTGAGTC	CCTCATAGCCAAACGGAAGTG
Valid_19		chr6	147307465	147307536		71		AAACTGCTCCTACATACCTTCCACA	GATTGTCTTGTGTCCTCCATTCC
Valid_20		chr7	72615309	72615386		77		CAGGTGCTGTAGGTGTTAGGTTTCT	TCTCGTCTGACCGCATGTCT
Valid_21		chr7	125285254	125285343		89		TGCCTTTTCATACTCCCCTGA	GGTTTTGAGCTGTTTGCTTGG
Valid_22		chr8	81817508	81817580		72		TCTGAAATAATGACCCTTACCTGTG	CTCCACGCTGCTACCTTCTCT
Valid_23		chr9	39498708	39498841		133		AGGAGGTTTGCGATTGCTCTAC	CCCACGGTTTCCCACTAAAA
Valid_24		chr9	96773149	96773294		145		CCCCTGTGCTGTGTGTGAA	GCTGTTGCTGATGGGTATGG
Valid_25		chr9	120531972	120532095		123		ACTGTTGAGTGCGCGTCTGT	CGGAGTGGCTAGAGTCATTTTCTT
Valid_26		chr11	21299314	21299426		112		GAGAAAGGGCTAAGAGAGGGTTG	GCCAAGGTTATCAGTCAGAAAGG
Valid_27		chr11	77464543	77464647		104		TGGTACATCAGCCTTTGCCTCT	CTTGTCTTTGCCCACATGGTT
Valid_28		chr11	110729428	110729549		121		CATTAAACCGGACTGCAAAACTC	TGTAAAGCAGGTGCATGTTATCTC
Valid_29		chr12	16133714	16133813		99		GACTTGTGGAACTCATGGGACA	CTGGGACTGAATACAAACAGGGTAG
Valid_30		chr13	3861911	3862010		99		TGTGCCCGATAAGGTAAGAGTTG	TGAGCCTGAAGCAAACAGGA
Valid_31		chr13	37705868	37705956		88		ACCCCTGAAGACGGCAAA	CAAAGATGACGATGGTACACACAC
Valid_32		chr14	66814310	66814408		98		TGTTTCTTTTAGACTGTGGGAGTGG	GAGCCTTCTTTGCACACTGGTT
Valid_33		chr14	74428146	74428258		112		GAGCTGGAAAAGCACATGAAATAG	AGCATAACATTTCACACAGAGGAGT
Valid_34		chr15	77938676	77938796		120		GATGCTGGCGATGTGACTG	AGAGGGGAGGTGTTAGGGAGA
Valid_35		chr16	55450299	55450408		109		TCCTTACTTTCCCTTCCAGTTCTTT	GTGCCCATTTATTGTGTATCAGG
Valid_36		chr17	7161095	7161235		140		TCTCCCTGCCTCTTCTGTCC	AGTGCTTGTGGGCGCTTT
Valid_37		chr17	45095489	45095569		80		CTTTTGTTTGTTCCCCTTCTGTG	TGGTAACTCTGGAAGACGAGTGAG
Valid_38		chr18	29738470	29738585		115		CAAGAAACCAGAGACCCAAACA	ATACAACAAATTCCCCACCAGAG
Valid_39		chr19	57553989	57554063		74		GCCTCCTCTTGGGTTTCCTC	CCTAGTGCTTGGATGCAGTTGTT
Valid_40		chrX	91543118	91543242		124		CGCTTAGTGTGTCTTGGAATGG	CTTTGGGGAGGAGGTGGAA
Valid_41		chrX	97078464	97078535		71		TGGCTTCAAATAGCACAAAAGG	GCCCCATTGAGACTCGACA
Valid_42		chrX	150925520	150925642		122		TTAGACCGTTTTCACCAACCTACA	GATGAGCAAAACTAAGCCAAGACA
Valid_43		chrX	154674613	154674723		110		TCGTCTTGGGGATAGTTGGA	AGTCAATCCATCGAAAAGCAGTAG
