# Supplementary material for: Genome-Wide Analysis of Abnormal H3K9 Acetylation in Cloned Mice
Source: PLoS One. 2008 Apr 9;3(4):e1905. doi: 10.1371/journal.pone.0001905 (PMC2276245; doi:10.1371/journal.pone.0001905)
Supplement: Table S2 — Hyper- or hypo-acetylated sites (start and end position on the mouse genome NCBI version 32) and primers used for ChIP-qPCR. (0.05 MB XLS) [file pone.0001905.s002.xls]

## Sheet: suppli.table2
Supplementary Table2
		Region of amplicon
ID		Chr.	Start	End		Size		Forward primer	Reverse primer
Hyper_1		chr1	176557989	176558083		95		GAGATTCCTGAGGCTCCAACAC	TTCCGCACCTTGGGTTTC
Hyper_2		chr1	184339603	184339694		92		CCTCGAATAAGTAAACCCTCTCGT	GGACAAGTTCCTTCATCCTCTGT
Hyper_3		chr2	27515307	27515396		90		TGTTTGGCCGCACTGAAC	ACACCGAGGGTCCCAATCT
Hyper_4		chr2	32807049	32807144		96		AGCCTTAGATAACAGCCTGGAACC	CAAGCATCTGTCCTGGCTTTG
Hyper_5		chr2	35073261	35073355		95		GACACTGTATGTTCTTGGGGAAAG	CCCGACTACAACCTCTATGGAAA
Hyper_6		chr2	35147929	35148021		93		CGAATGTAGACAGTGGCATAGTAGC	CCAAAATCAGGCAGAGAGAACC
Hyper_7		chr7	28344765	28344854		90		TCAGCCTGTTTCTCACAACACAA	GCAGAGGGAGCAGTGGAGAT
Hyper_8		chr7	110609446	110609555		110		CTACTGGGCGGCGTCTTTAC	TGGCAGCCTACTTAGCACAGG
Hyper_9		chr10	83037318	83037422		105		CAGTGCTGAGACCAAGAGCAG	CTCTGAGACACTCCTGTGATGC
Hyper_10		chr10	38098280	38098373		94		CTTTTGAATTGTCTGGCTAGAAGCA	TCTGAGGACCGAAGGGGTGT
Hyper_11		chr10	64547537	64547644		108		TAAGGTTCAGGATTAACTGCCTCTG	ATCGAGCCCAATCTTTGTGAA
Hyper_12		chr10	78032650	78032749		100		TCACCTCTTCAAATAGGCTTCACA	GATACCGCGCAACCTAGAAAAG
Hyper_13		chr10	78034006	78034095		90		GTTTTCATGTTTCTCTTCGGTGGT	ACAGATAAGAAGGCGACTCTTTGG
Hyper_14		chr10	82731921	82732020		100		TCACGTCGGGGTCCAAAA	CCCTCAATGGCACTGACACC
Hyper_15		chr10	83919437	83919571		135		TGTAACTGCCACATTCAATATAGGG	GCATCAGCACATAGTACACAGTAGG
Hyper_16		chr10	89050500	89050603		104		GGGCAAGAGTTAACACAATTCAGTA	CTTTAGCGTGCAAACTTACCTTGA
Hyper_17		chr10	129186727	129186823		97		ATCGACACAGTTCTCTCGCTAGG	TGAGCTGCAGTTACTTAAGGGAAAC
Hyper_18		chr10	130392952	130393055		104		GAGAATAAGCCACAAGTCCTCCA	TCCCCAGGTCGTAGTGAAATC
Hyper_19		chr10	131051221	131051310		90		AATTCAGGCAGCCAGGAGAA	GGACCCCAAACACATCAGG
Hyper_20		chr11	23565125	23565216		92		GTAAGGCCTAGGAAGTACGAGGTG	CACTCCACCTGACTAACAAACAAAA
Hyper_21		chr11	70270832	70270921		90		GGGGTTTAAGGCAGCCAGAC	TGCCCATCCACCCTCTTAGTT
Hyper_22		chr11	48812728	48812821		94		GGAAACCTCCTGGGAACACT	GCTTCACTGCAGAAATGCTTATACC
Hyper_23		chr11	69205131	69205231		101		TTCAGGGAGCCTTCTGCCTAC	CACAGATGGGTTTTGACCATTTC
Hyper_24		chr11	70274613	70274707		95		TGAGGTGATTGGGGCTAGAGA	CAGTCATATTTCCCAGCAGTACCC
Hyper_25		chr11	72895461	72895562		102		TTCCCAATGACTAACACTTCTCACC	TGACTGTGACCTGAATCGTGTTTT
Hyper_26		chr11	77750952	77751030		79		AGGCCATCTTAACCCAGCA	GCTGTCCCCAGAAGGTGTTT
Hyper_27		chr11	84431987	84432068		82		CGCTGCTTGTACAACTACCAGAT	AAGGTCAGTAACAACAGCTTTACCC
Hyper_28		chr12	3603729	3603798		70		CGCCTGGGTCACGACTTTATC	TTTCACAGCCGAACTGTCAGC
Hyper_29		chr12	23101100	23101173		74		ACAGCTGAAGCAGCGTCCAC	ACTTGCAGACATGGATTTGAGC
Hyper_30		chr12	27506523	27506628		106		TGAACATCGTGATGGTTTTGAG	TGAAACATTCAGATTACAGGGCTAC
Hyper_31		chr12	29748040	29748141		102		CTTCCTTAGTGCCCACTGTCC	GCTGCACCGATTAAGTTCTTCC
Hyper_32		chr12	60608776	60608872		97		TGAAGACATAACTGATCCAGCAAAG	GGCACACTTTATCACCATTCCA
Hyper_33		chr12	72454300	72454401		102		CGTCTAGAGTCGCTAAACTCTTGG	AGACTAGGGTTCTCTGTAAGGTGCT
Hyper_34		chr12	99636092	99636181		90		AGGTGGTCTCTCTGGGGATACTT	AGGGACGCCTGAATATGAGAAA
Hyper_35		chr12	99874126	99874217		92		ACGAATTGTAAACCGAACACAGG	TGATGCCTATTTATTCCTCCCAAG
Hyper_36		chr13	4036032	4036136		105		CTGGGCTTTGGCACCTACA	TGATGGCTTCATCTCCTCCA
Hyper_37		chr13	21832610	21832682		73		TGAGTGGGCCACATCTTTGA	CCATTAGTGCTCTAGACGAACACAG
Hyper_38		chr13	23376976	23377083		108		CAGTCGCCACCAGAGAACAA	AATGGGTCCTCCGAGGTCTG
Hyper_39		chr13	34599020	34599115		96		ACGACCCACAGAGAAGGAATG	AGGTAGAAGAATGTCTGGAACCAAG
Hyper_40		chr13	38504400	38504492		93		TGCAGCGGAGACTCCAAA	GTCGAGGGTAGGAAAAGATAGCC
Hyper_41		chr13	3861929	3862003		75		GTTGTGTCTTGGGCTTAAGAGTTTA	TGAAGCAAACAGGAGCAAATC
Hyper_42		chr13	3993666	3993775		110		AATTGGTGGCTGTGGTTGG	CCTTTGTTCCCCTTCAGCA
Hyper_43		chr13	23695409	23695498		90		TATCGGTGAGTATTGGCTGTGGT	TCACGAAGCTCAACCTTGTCTGT
Hyper_44		chr13	37870703	37870800		98		AAGCCAGCTCCTTGTGGAAA	TCTCTGAAGCCAAAAGGCAAA
Hyper_45		chr13	42736263	42736353		91		AATGTGAGGGACACAACCAAAG	TCAAAATGCCCAAATGCTCTC
Hyper_46		chr13	53822596	53822700		105		CAGTCACCTTATTGGGATACAGACA	TCTACAAGCAATGAGATTCCGAAC
Hyper_47		chr13	54797614	54797703		90		GGTAACTGACGCAACTATCTTCGTT	GTGCGGAGTAAATGTTGAGTGTG
Hyper_48		chr13	58005936	58006025		90		TGACTGGCAGCTAAGCGATG	CGCCTGAAAGGAGAAAAGTAAATG
Hyper_49		chr13	65529947	65530019		73		TCATACTTCCCTGAGGCACAATAAT	TGGAATGGGATTTTGCACAG
Hyper_50		chr13	94653989	94654091		103		GGGAATTATCTGTTGGGTCTGTG	AGGCTAAACAGGGAGAATCCAGT
Hyper_51		chr14	42185450	42185557		108		GCTGGCCAACTTCTCCTTCC	AAGCATCCAGAGAAAGAGATGACC
Hyper_52		chr14	42895660	42895758		99		CATTGCTGAAAGAGATGTGTGGT	CACTAATCATGGGCAAACAAGG
Hyper_53		chr14	26683674	26683779		106		CCATCCCTTTCCCTACATTGC	TGCACTGGGTCAGTAATGGAAA
Hyper_54		chr15	68411256	68411345		90		GAATAATGAACAGCGGGAGGA	AGGGTGTCTCTCTCAAGGGATG
Hyper_55		chr15	80259406	80259495		90		CCAGTTCTGGCCCTGTTTG	GGGGATAACCGACATGGTAAAG
Hyper_56		chr15	103611699	103611788		90		TTTGACACCTGCCGATTTCTC	TGAAAGCACTGCCCAGCTAA
Hyper_57		chr15	104310024	104310125		102		CCCTTGAGCTAGCCTTACACATTTA	ATGCTGGGCCTGGCTATTT
Hyper_58		chr16	16804850	16804934		85		CTCTAGGTTTCAGTGAGCAAATGG	GAGCTGGCTCTTGAGACCAAA
Hyper_59		chr16	59183946	59184023		78		GTTATTTGTCTGGGCAAGTCTCCT	TGATCCTGCTCTGCTAATGTGAA
Hyper_60		chr18	64649560	64649657		98		TCAGTCCGCGAATCAATCA	CCAGGAGCAGAGGTTTCCTT
Hyper_61		chr18	65205471	65205574		104		ATTTCAAGCATAGCCAGTGTGGT	GGAAGGTCTATGACAAATCGAGTCC
Hyper_62		chr18	84667220	84667310		91		GCGTGTTATTTGTATCCCTGGTTC	AGAAAGGCCATGAGAACACTCAG
Hyper_63		chr18	84562847	84562956		110		TGTTTGCCTGTTGGATGAGC	GTCACGGCTTAAGATCTGGAAATAA
Hyper_64		chr19	3790873	3790977		105		AAAAGTGGGGAGAGCGACAC	CAGAAGCCAAGTTCAAGACACC
Hyper_65		chr19	6932725	6932833		109		ACAAAGTAGAGGTTCATAAGCGTCA	GAGATACTCCCAGGGCCAAC
Hyper_66		chr19	9119849	9119942		94		TGCGCTCCTAAAGGCATGG	ACCCCAGGTTAGTTCTGCTGATTAC
Hyper_67		chr19	12505631	12505722		92		GCTCACTCACTCTTCCGGTTCT	AAAGCTGTCTCAGCAATCTTCGT
Hyper_68		chr19	3816970	3817061		92		GGATCCCAAGTATTCCACTTCCT	TCCAACTAATTTTCTCACCAGCTTC
Hyper_69		chr19	6979051	6979133		83		GGGCCTGTGGGAAAGAAGA	CAAGGACGGAGCCCTTACATAG
Hyper_70		chr19	7032964	7033073		110		TGGCCTGCCAGCAGAAAT	GCCCACGTTCCTTATACAAATCC
Hyper_71		chr19	12472055	12472155		101		CACTTTTGAGTTTGCATAGCTTGGT	GTGATAGACGGTGATGATGAGGAG
Hyper_72		chr19	29725537	29725626		90		GATTTGAACACTGAACATCGGAAC	CTTTTACAGAACAAATCCCCAGTC
Hyper_73		chr19	29915186	29915276		91		CTTCAGTTTATCTTCAAAGGCTGGT	GATTTCTGCTTCCTGATGTTTCACT
Hyper_74		chr19	38446253	38446350		98		GCCTAGGGCCCTTTCCACTA	GGGCATATTCAGGGGAAGAGA
Hypo_1		chr2	91362210	91362313		104		TGTCACGCTTGGTTTCGTTT	TCTGGGGTTACCGATGCTTT
Hypo_2		chr2	131403803	131403911		109		GCCGGAACTATTAGTGAGGGAGTA	GACTGAGGCTTTCTCACAATTTCC
Hypo_3		chr3	65469640	65469745		106		CCATTGAACACTGTTGCCTCA	GAAAAGCTGTAGAGCCCTTGGA
Hypo_4		chr4	3606254	3606349		96		CACTTGCCTGCCTTATCTTGG	AGCGGGGACTATTGGGAAA
Hypo_5		chr4	40994906	40994997		92		GCGGTTCTATGACATCCAACAAA	ACATCCACCAGTGTAAAGAGTACGA
Hypo_6		chr4	107739661	107739759		99		TTGCAGGGATGATGGGTGT	TCTTGTCCAGTGTTTGCTGTCC
Hypo_7		chr4	130926183	130926281		99		GAGTTTTAGTGTCTTCCGGGTTCTC	GAAAGATGGCCAATGCAGAAG
Hypo_8		chr4	132098882	132098991		110		CTCAGGACAGCCACAGCATT	TCCTTCACCTGCACACTCATCT
Hypo_9		chr4	150411318	150411416		99		GTCAGGTGTGGTATTTTACCTGCT	AGCCCAGTTTATGGTTGATACTCC
Hypo_10		chr5	8371903	8371995		93		CCAGCTGACTCCACAGGTCATAG	CAGTCTCAGGGGAGTGTGTTCTC
Hypo_11		chr5	32883842	32883933		92		AGGCCAATAAGGGCTGAGAAG	AGGAGACCCGTTCAAGCAAG
Hypo_12		chr5	34272875	34272966		92		CAGGGAGGGCTGATCCTTT	AGCTCAAGTCATTGAAGTCTGGTC
Hypo_13		chr5	92690238	92690329		92		TTACGGAAGATGTCACATGCACT	CTTAAGGACCTTGGGCAGGA
Hypo_14		chr5	97496314	97496403		90		CATTGTTCCTGGCACACAAGTAA	GCTGGGTGCTTCAAAATAGCA
Hypo_15		chr5	111952211	111952304		94		CCTGCCTAGGTCACTATTTCATTTC	GCAGATTTCCTGATCCCTTAACA
Hypo_16		chr5	133576305	133576402		98		GAAGCCTGGGAAAGGGTGTT	TAAATACATGGCTCTCACTCCCAAG
Hypo_17		chr6	47906165	47906270		106		GCCCGTGCTTTCTCAATTTC	GCTGTGTTTCCTTCTCTCACTTCA
Hypo_18		chr6	52635471	52635612		142		CCTCTTTTGGAGGGGCTTT	ATAGTAGCGCGGTCCCCATA
Hypo_19		chr6	55455051	55455154		104		GATCACTACCTGAAGTTGCCTCAC	TGCAACGATGAACAGAGTCAA
Hypo_20		chr6	72509744	72509835		92		AAACCAAGTATCAGCCGCCTA	GACATAGGAGAAGTCTCGGACAAGT
Hypo_21		chr6	114456106	114456205		100		CCACAGCCAGAAATGGAAAAC	ACCACTCGTGATTTGTGTGGA
Hypo_22		chr6	118358032	118358137		106		CCAGATGCAAAGAAGGATTTAGTGT	CCTATACTGAGGGACTGAAGAGCAA
Hypo_23		chr6	121995845	121995941		97		GAGAATGAGGGAAGGGGAGA	CATCATCACCCCACACACC
Hypo_24		chr6	124892788	124892891		104		TTCTGAGGGCAGGGGAAA	AGTCTGTGTCGATGTCTGAGGAG
Hypo_25		chr6	127265042	127265136		95		TGAGGCCAGAGAGCTGAGAG	CTACTCCCCAGCACAGCAAA
Hypo_26		chr7	13886732	13886832		101		TTCGGCCTCATGACAGAAAA	CACCACCACTTGATAGACCTCCT
Hypo_27		chr7	98045718	98045809		92		CCAGAAGCAGGCAGAGAGAAAA	GACTTTAAAATGAGGCCATCAGGAA
Hypo_28		chr7	109357602	109357693		92		TAGTTCTCCACGCAGCCTCTTT	ATTTGGGCACCAGGGACA
Hypo_29		chr7	118729179	118729285		107		CTGAGTGCCTTCACTCTTCTTTCTT	CTGCCTGTGTCTGCCTCTCTAC
Hypo_30		chr7	124662472	124662571		100		TCCTATTTGGTGGGAGTACGG	TTTTAGCCAGTTAGCGAGGACTT
Hypo_31		chr7	124663130	124663219		90		TGAGAAACAACAAAGAGATGGATGG	CTCCAGGCTGCAGTAAGTTCTCT
Hypo_32		chr7	124685233	124685322		90		GGGGACTGCTGGGAACACATA	CCAGGAAGCCAGGCAAAA
Hypo_33		chr7	135941660	135941733		74		CCAGAGTGCAGGCCCTAGTAA	CCCATACATCTAAAGTTCTCCTCCA
Hypo_34		chr8	13949247	13949340		94		GGTGGCATTCCTATACAGTGACC	GAGCCAACAGACCCCACATAC
Hypo_35		chr8	14616605	14616745		141		TCCTTGGAGTAAACCCCATTTC	ACAACTTGGATCAAACGTGAAGAG
Hypo_36		chr8	38566334	38566407		74		TGACGAATCTAAGTGGGTGGTAGA	TTGTGAAGCGAACAGACCAGA
Hypo_37		chr8	47394960	47395062		103		TTGACAGAGAGGGAACATGGAG	CTGATTGGGTTAGCTTGTTTCTCTT
Hypo_38		chr8	71029871	71029960		90		AGTCTCTGCCCCATCATAGGTTT	GGGCTTTGAAGAATGAATAGGAGTT
Hypo_39		chr8	96818349	96818442		94		TCGCATTACAGTGGAGAAAGAAC	CTGTCCGGGTTCCATCAGT
Hypo_40		chr8	106234427	106234516		90		TCTCTAGTTTGGGGACAAAGAGATG	CAGATGGTTGCTATGCCCAAA
Hypo_41		chr8	106434677	106434770		94		TGTGCAAGGTGAGAGTCATTCAG	GACTTCCCTCCCACAAACGA
Hypo_42		chr8	106786134	106786241		108		GCATAGCCAGCATTCACCTT	CGACTTCGAGGCAGGATTG
Hypo_43		chr8	107490808	107490905		98		TTATCATAGCACCAGGCTCATCAC	TGCACGTGTGTCGCTGAGT
Hypo_44		chr8	107683010	107683104		95		CACCCGAGTTCCAAAACACTAAC	CCACAGCACAAGGACCAAAA
Hypo_45		chr8	124421699	124421801		103		ACATTCAGCTGTCCTAGGGTGTTT	GGGGCATCTTTCTCTTGTTCC
Hypo_46		chr9	77385965	77386071		107		CAGCCGATGTGAAGACTGG	CATGGTCAGCTGTGCGTTC
Hypo_47		chr9	103069167	103069266		100		CACCGTGTAGCTTCTCCTTTCTC	GCGTCGTCCTGCCTCTGTAA
Hypo_48		chr9	107680808	107680897		90		CACTAGCATAGAGCTGGAGAGACC	ATAATACCACCTACTCGGCCACCTT
Hypo_49		chr9	21732713	21732804		92		AACATTCGATAAGGGGTGACTGA	GCCCTGATCCAATTCTCCAC
Hypo_50		chr9	62003707	62003802		96		ATCCACTACGACTTACGACCTTCC	GGGTGAGTAGGGGAATTATTTCAAG
Hypo_51		chr9	67890146	67890251		106		GTCAGTGCACACACATGGAAAC	CGGCTCTCTCCCTCTAAACTACAC
Hypo_52		chr9	68984548	68984625		78		CAGAGTATCCCTTATGCCCTGAC	GTCTCCTCTGGGGAACACACTT
Hypo_53		chr11	109755447	109755596		150		GTTGGCACACATTTATCTCTCTCTT	GAATCCAAGTCTTTCCTTTGGAGT
Hypo_54		chr12	11472984	11473077		94		GCGAGGTTACTTCTCTAGGTCTGC	CCCTTCTCTATTCGCTTCTCATTC
Hypo_55		chr15	28456478	28456549		72		CCACTGGGTAGCAGTGGTCTGT	AGCTGTGGGACCGGAAGAA
Hypo_56		chr16	19367044	19367134		91		GAGGCTGAACACAGGGGAAG	CGCACATTTATTTGAAGCGAAG
Hypo_57		chr16	32960277	32960385		109		CCTTGGTGAGAGGCGAGTGT	CAAATGTTTCTTCCTCTGTCCCTTC
Hypo_58		chr18	35807624	35807713		90		GATTTCCCTGGGGTGACAAGA	TTGAATTGCCATGCCTCAGTT
Hypo_59		chrX	19211637	19211729		93		CGCGCAAACTCTGGTTCTT	AAGCCTCGCCTTCCTTCTG
Hypo_60		chrX	64913982	64914072		91		ACAAAGCCATCTTCGCTGTATC	ATTCACCTACGGACCCTGCT
Hypo_61		chrX	155231636	155231745		110		CTCCTCTCTCTAGTCCAACAATGC	TGTATGCAAAGGCCGTCAAA
