# Supplementary material for: Genome-Wide Analysis of Abnormal H3K9 Acetylation in Cloned Mice
Source: PLoS One. 2008 Apr 9;3(4):e1905. doi: 10.1371/journal.pone.0001905 (PMC2276245; doi:10.1371/journal.pone.0001905)
Supplement: Table S3 — Hyper- or hypo-acetylated genes and corresponding coding region primers used for qRT-PCR. (0.02 MB XLS) [file pone.0001905.s003.xls]

## Sheet: Supplimentary Fig3
Supplimentary Table 3
	Gene symbol	Gene ID	Accession		Forward primer	Reverse primer		Size
Clone-Hyperacetylated genes	Csad	21450350	NM_144942.1		AGTCCATTGTGTACCTTGTCACC	AGGGTCCTGAGTGGTTTTGAG		103
	Tmc7	31542281	NM_172476.2		CGCAAGTATGCACTGAACATCTC	TGCTGCTGTACCGTTTCCAC		106
	Derl3	18859600	NM_024440.1		CACCTGGTGTTCCGGAAGTT	GGAACACGAAGAGCATGTTGA		103
	Mknk2	133892866	NM_021462.3		CCAGCACAGGGACTCTGACTT	TTTTCCGGCCTCTCTTCTTG		104
	Tmem20	118130276	NM_175507.3		CATGCTGTAGAGATCAGTGCGTTT	TGGCCTTTGGGACCTATGAA		101
	Fxr2	83921588	NM_011814.2		TCCAACGGGGCCTTCTACA	CCCAAAGGGAATCTGTCTCTCAC		105
	Dtnb	6681234	NM_007886.1		GAAGACCATGGCGGAGAAGA	TGCAAGCTGTTCTGTACGTTGATAG		92
	Slc17a2	70909325	NM_144836.2		CTAAGGTTTGCGAGGCCACT	ATCACGTTCACCACGACAGG		103
	Ncoa4	77404401	NM_001033988.1		ATCCTTCCACGGCTAAGTGTCT	CAGGGATGTGTTCATTCTGCTC		100
	Gna11	84794570	NM_010301.2		GACGAGGTGAAGGAGTCGAAG	CCAGTGCCAAGTAGCAGCA		107
	Kif1c	23821039	NM_153103.1		TCAGCATGCAGGGCAACA	ACCGAAGTATGCGACCAGTAAGA		103
	Plekhg3	83165283	NM_153804.3		GAGCGCATGTATGTGCAGGA	CGCTGACTTGCTCTGGCTTC		97
	Ndufv1	19526813	NM_133666.1		GAGCTTCATGAATAAGCCCTCA	GCATGATCTCTCGGTCCTTACA		98
	Ddx50	16716474	NM_053183.1		TCCTCAGAAAACTCTCACAAGTCAA	GCTTTATGGTCTCCTCAGAAATGG		109
	A530054K11Rik	68226737	NM_183146.2		CACATGTCTGGAGCAAATACAAGAG	TGCCACACTCTTTGCACGTAT		101
	Lrig3	42475967	NM_177152.4		TTTTATCCAGACGAGTTCCCTGA	GATCCCAGGTTTGGAATGGT		93
	Os9	31341352	NM_177614.2		CCTGAATTTGGAGGAGCTGAGT	TGAAGACACAACCACCACGTCT		106
	Aspa	31581582	NM_023113.3		GACTGTGACCTGAATCGTGTTTT	TTATTTCTTGAGCCCTTCTCACTTC		94
	Uhrf2	21450118	NM_144873.1		TTCGATGTAAGGCCCGAGTG	CAGTCCAACGTCGTAGTCAAATAAA		90
	Txndc5	20149747	NM_145367.3		CGCGCACTTCGTCATGTT	CCTCCATGCTGTTGTACTTGTCTC		98
	D730039F16Rik	58037514	NM_030021.1		CATGGACAGACCGGAATCAC	GAGCACGGGATACATCAGAACA		100
	Gldc	20070407	NM_138595.1		ACAAAGACCGGAGGGAGATG	GTCTCTTCAAGCGGATGCTG		96
	Crp	31982450	NM_007768.2		GCTTCTCTCGGACTTTTGGTC	CAGTGGCTTCTTTGACTCTGCT		110
	Pdxp	85838507	NM_020271.3		CTGGGGTAGTGTGGAGAGGTT	CAGGTGGGGACAAAAGGAG		97
	Vegfb	6755968	NM_011697.1		CTGCTGCTTGTTGCACTGCT	CATGGCACCACTTTCTTCTGG		92
	Ang1	40254650	NM_007447.2		ACATTCCCAGTCGGAGGAAA	ACCAGACCCAGCACGAAGA		102
Clone-Hypoacetylated genes	B3gnt5	31542176	NM_054052.2		CCAGGGCTTCTAGGAGGACA	GGTCTTCTGTCAGGACACTTAGGAC		98
	2010001M09Rik	21312435	NM_027222.1		CTCATATGCCGGCTCACCT	AGTGTGAGATTTAGCCTCTGCTTTC		95
	Nol3	31542180	NM_030152.2		CCGACTTCCAAGAAGAGGATG	GGTTTCCAGGTCTTATCCAGCAC		93
	Xylt1	31342267	NM_175645.2		GTCCACTGATCACCCTAGAGACC	GGACTGAGTTCTCATTGTTGCTGT		93
	Ostb	31341457	NM_178933.2		GAGAAAGCTGCAGCCAATGC	GCCAGGACCAGGATGGAATAA		110
	Aprt	118601012	NM_009698.2		GCCATGTCGGAACCTGAGT	GTCTTTCAAGAGGGGCGAGA		108
	Adrbk2	78711827	NM_001035531.1		GGTATCTGGCAGAGAGAAACGAA	CCCAATTTCATTCAAGCAGAAG		98
	Ablim2	66773170	NM_177678.4		CCTCAAGCGTGCTGAGGAT	CTTCTCCAGTGGGGCATGA		147
	Ces5	27370125	NM_172759.1		CTTCTTGGATGGCTGAATGCT	TGGCCTGTGTGTGTGTTCC		104
	Lypla3	31543133	NM_133792.2		GGCCTCCTGTTACCTCTGTTTCT	CCAACTGGTTACCCAAATCACC		109
	Tusc3	31543279	NM_030254.2		GACGGATGTTCATATTCGAGTTTTC	GATAAAGCAAGCCACCAACCA		95
	C230095G01Rik	32129221	NM_178768.3		CTGGATGGCGGGGATTTT	GGGTTGGCACTCATTTTACACAC		107
	BC052328	38142473	NM_198301.1		AAGTACACAGGTTCCAATGTGTTTG	ATGCTCCCTCTCTTGTGGTG		110
	Smc6	60593003	NM_025695.3		TGACCGCGACTTGTTGGA	AATCTTCCAGTTCTTCTTGTCTTGG		100
	Fbxl22	31340807	NM_175206.2		CAGATGGAGGGAAGTGTAAAGGA	TCGCTGTTTGGTGGTCTGG		97
	Hoxa2	6754229	NM_010451.1		GCCACAAAGAATCCCTGGAAA	CCAGCTCCAAAAGCTGAGTG		93
	Bag1	6753159	NM_009736.1		CCAGACGGAGGAAATGGAAA	TGGCTCACTGTTACCTTGCTGT		103
	A930008G19Rik	47059501	NM_212473.1		CCAAGGCTACACGACTGACC	GTCACTAGAAACAGCTCCCCATC		107
	Eln	31542605	NM_007925.2		GCTGATCCTCTTGCTCAACCTC	GGATAATAGACTCCACCGGGAAC		105
	Abca8a	53749663	NM_153145.2		GGGCCTTATTGTGCAAGAATC	CACATCAGGCAGTGACGAAA		149
	A930008G19Rik	47059505	NM_175268.4		GTTCCGCATCGTTTGCAG	GTCGTGTAGCCTTGGAGTCGT		98
	Pank2	23943833	NM_153501.1		CTCAAGTCTCCACACTGTCTTTTGT	TCCAGTTTTCGAAGCTGAAGG		99
	A030007L17Rik	31560135	|NM_026637.2		AGAGGATCCACCTGCGAAAC	ACCTCTCACTCATTTTGCCTTG		105
